# Supplementary material for: The case for character displacement in plants
Source: Ecol Evol. 2014 Feb 14;4(6):852–65. doi: 10.1002/ece3.978 (PMC3967910; doi:10.1002/ece3.978)
Supplement: Table S1 — List of animal and plant studies published from 1956 thorough December of 2013 with “character displacement” in the title. These studies were included in Figure 1. [file ece30004-0852-sd1.xlsx]

## Sheet: Sheet1
Search date	Year	Authors	Animal (A) or Plant (P)	CD possible explanation for plant trait divergence?	Ecological or Reproductive Plant CD tested (E/R)
2012-06-01	1978	Whalen	P	Y	R
2012-06-01	1979	Fisher and Reimer	P	Y	R
2012-06-01	1985	Levin	P	Y	R
2012-06-01	1987	Murray et al.	P	N	R
2012-06-01	1994	Armbruster et al.	P	Y	R
2012-06-01	1999	Fishman and Wyatt	P	Y	R
2012-06-01	2000	Hansen et al.	P	Y	R
2012-06-01	2003	Miyake and Inoue	P	Y	R
2012-06-01	2007	Muchhala and Potts	P	Y	R
2012-06-01	2008a	Smith and Rausher	P	Y	R
2012-06-01	2008b	Smith and Rausher	P	Y for selection but N for evolution	R
2012-06-01	2010	Bendiksby et al.	P	Y	R
2012-06-01	2012	Hopkins et al.	P	Y	R
2012-06-01	2012	Roncal et al.	P	N	E and R
2012-06-01	1959	Norrevang	A	N/A	N/A
2012-06-01	1959	Ripley	A	N/A	N/A
2012-06-01	1965	Parkes	A	N/A	N/A
2012-06-01	1965	Taylor	A	N/A	N/A
2012-06-01	1968	Ficken et al.	A	N/A	N/A
2012-06-01	1968	Lloyd	A	N/A	N/A
2012-06-01	1973	Ferguson	A	N/A	N/A
2012-06-01	1974	Elliott and Kurczewski	A	N/A	N/A
2012-06-01	1974	Huey	A	N/A	N/A
2012-06-01	1975	Fenchel	A	N/A	N/A
2012-06-01	1975	Fouquette	A	N/A	N/A
2012-06-01	1975	Kellogg	A	N/A	N/A
2012-06-01	1975	Loftus-Hills	A	N/A	N/A
2012-06-01	1975	Waage	A	N/A	N/A
2012-06-01	1976	Bell	A	N/A	N/A
2012-06-01	1976	Husar	A	N/A	N/A
2012-06-01	1977	McEachran and Martin	A	N/A	N/A
2012-06-01	1977	Schindel and Gould	A	N/A	N/A
2012-06-01	1977	Wasserman and Koepfer	A	N/A	N/A
2012-06-01	1979	Case	A	N/A	N/A
2012-06-01	1979	Dunham et al.	A	N/A	N/A
2012-06-01	1979	Frier	A	N/A	N/A
2012-06-01	1979	Jong	A	N/A	N/A
2012-06-01	1979	Strong et al.	A	N/A	N/A
2012-06-01	1979	Waage	A	N/A	N/A
2012-06-01	1981	Tillier	A	N/A	N/A
2012-06-01	1982	Angel	A	N/A	N/A
2012-06-01	1983	Fjeldsa	A	N/A	N/A
2012-06-01	1984	Crowder	A	N/A	N/A
2012-06-01	1984	Suzuki	A	N/A	N/A
2012-06-01	1985	Malmquist	A	N/A	N/A
2012-06-01	1985	Markow	A	N/A	N/A
2012-06-01	1985	Schluter et al.	A	N/A	N/A
2012-06-01	1986	Alekseyev, et al.	A	N/A	N/A
2012-06-01	1986	Gallagher et al.	A	N/A	N/A
2012-06-01	1986	Schluter	A	N/A	N/A
2012-06-01	1986	Wallin	A	N/A	N/A
2012-06-01	1987	Cherrill and James	A	N/A	N/A
2012-06-01	1988	Butler	A	N/A	N/A
2012-06-01	1988	Schluter	A	N/A	N/A
2012-06-01	1989a	Dayan et al.	A	N/A	N/A
2012-06-01	1989b	Dayan et al.	A	N/A	N/A
2012-06-01	1988	Tsukagoshi	A	N/A	N/A
2012-06-01	1989	Diamond et al.	A	N/A	N/A
2012-06-01	1989	Grahame and Mill	A	N/A	N/A
2012-06-01	1989	Thielcke	A	N/A	N/A
2012-06-01	1989	Tidemann and Schodde	A	N/A	N/A
2012-06-01	1990	Dayan et al.	A	N/A	N/A
2012-06-01	1990	Losos	A	N/A	N/A
2012-06-01	1991	Singh and Chatterjee	A	N/A	N/A
2012-06-01	1991	Yom-Tov	A	N/A	N/A
2012-06-01	1992	Dayan et al.	A	N/A	N/A
2012-06-01	1992	Loftus-Hills and Littlejohn	A	N/A	N/A
2012-06-01	1992	Schluter and McPhail	A	N/A	N/A
2012-06-01	1993	Colwell	A	N/A	N/A
2012-06-01	1993	Saloniemi	A	N/A	N/A
2012-06-01	1993	Yom-Tov	A	N/A	N/A
2012-06-01	1994	Dayan and Simberloff	A	N/A	N/A
2012-06-01	1994	Gerhardt	A	N/A	N/A
2012-06-01	1994	Stol	A	N/A	N/A
2012-06-01	1995	Kawano	A	N/A	N/A
2012-06-01	1995	Kieser	A	N/A	N/A
2012-06-01	1996	Chiba	A	N/A	N/A
2012-06-01	1996	Gingerich	A	N/A	N/A
2012-06-01	1996	Giorni et al.	A	N/A	N/A
2012-06-01	1996	Gorbushin	A	N/A	N/A
2012-06-01	1996	Werdelin	A	N/A	N/A
2012-06-01	1997	Fragoso and Rojas	A	N/A	N/A
2012-06-01	1997	Jones	A	N/A	N/A
2012-06-01	1997	Radtkey et al.	A	N/A	N/A
2012-06-01	1997	Stre et al.	A	N/A	N/A
2012-06-01	1998	Hertel and Lehman	A	N/A	N/A
2012-06-01	1998	Loy	A	N/A	N/A
2012-06-01	1998	Poeser	A	N/A	N/A
2012-06-01	1998	Rácz	A	N/A	N/A
2012-06-01	1999	Chiba	A	N/A	N/A
2012-06-01	2000	Adams and Rohlf	A	N/A	N/A
2012-06-01	2000	Giannasi et al.	A	N/A	N/A
2012-06-01	2000	Ilango	A	N/A	N/A
2012-06-01	2000	Marshall and Cooley	A	N/A	N/A
2012-06-01	2000	Pfennig and Murphy	A	N/A	N/A
2012-06-01	2000	Woodman	A	N/A	N/A
2012-06-01	2001	Cooley et al.	A	N/A	N/A
2012-06-01	2001	Gabor and Ryan	A	N/A	N/A
2012-06-01	2001	Gries et al.	A	N/A	N/A
2012-06-01	2001	Leary	A	N/A	N/A
2012-06-01	2001	Mikulová and Frynta	A	N/A	N/A
2012-06-01	2001	Pritchard and Schluter	A	N/A	N/A
2012-06-01	2002	Jaeger et al.	A	N/A	N/A
2012-06-01	2002	Kawano	A	N/A	N/A
2012-06-01	2002	Melville	A	N/A	N/A
2012-06-01	2002	Wullschleger	A	N/A	N/A
2012-06-01	2003	Geyer and Palumbi	A	N/A	N/A
2012-06-01	2003	Hobel and Gerhardt	A	N/A	N/A
2012-06-01	2003	Kawano	A	N/A	N/A
2012-06-01	2003	Schluter	A	N/A	N/A
2012-06-01	2004	Adams	A	N/A	N/A
2012-06-01	2004	Albert and Schluter	A	N/A	N/A
2012-06-01	2004	Izzo and Gray	A	N/A	N/A
2012-06-01	2004	Marchinko et al.	A	N/A	N/A
2012-06-01	2004	Swart and Adams	A	N/A	N/A
2012-06-01	2004	Tynkkynen et al.	A	N/A	N/A
2012-06-01	2005	Gabor et al.	A	N/A	N/A
2012-06-01	2005	Gray et al.	A	N/A	N/A
2012-06-01	2005	Smadja and Ganem	A	N/A	N/A
2012-06-01	2006	Cooley et al.	A	N/A	N/A
2012-06-01	2006	Gannon and Rácz	A	N/A	N/A
2012-06-01	2006	Grant and Grant	A	N/A	N/A
2012-06-01	2006	Pfennig et al.	A	N/A	N/A
2012-06-01	2006	Weerd et al.	A	N/A	N/A
2012-06-01	2007	Albert et al.	A	N/A	N/A
2012-06-01	2007	Meiri et al.	A	N/A	N/A
2012-06-01	2007	Montoya and Burns	A	N/A	N/A
2012-06-01	2007	Mullen and Andres	A	N/A	N/A
2012-06-01	2007	Russo et al.	A	N/A	N/A
2012-06-01	2008	Higgie and Blows	A	N/A	N/A
2012-06-01	2008	Rice and Pfennig	A	N/A	N/A
2012-06-01	2008	Stewart	A	N/A	N/A
2012-06-01	2009	Geyer and Lessios	A	N/A	N/A
2012-06-01	2009	Jang et al.	A	N/A	N/A
2012-06-01	2009	Johanet et al.	A	N/A	N/A
2012-06-01	2009	Kameda et al.	A	N/A	N/A
2012-06-01	2009	Kirschel	A	N/A	N/A
2012-06-01	2009	Lemmon	A	N/A	N/A
2012-06-01	2009	Marsteller et al.	A	N/A	N/A
2012-06-01	2009	Pfennig and Martin	A	N/A	N/A
2012-06-01	2009	Rice et al.	A	N/A	N/A
2012-06-01	2010	Adams	A	N/A	N/A
2012-06-01	2010a	Anderson and Grether	A	N/A	N/A
2012-06-01	2010b	Anderson and Grether	A	N/A	N/A
2012-06-01	2010	Pfennig and Martin	A	N/A	N/A
2012-06-01	2010	Rando et al.	A	N/A	N/A
2012-06-01	2010	Rice and Pfennig	A	N/A	N/A
2012-06-01	2010	Seddon and Tobias	A	N/A	N/A
2012-06-01	2011	Crampton et al.	A	N/A	N/A
2012-06-01	2011	Martin and Pfennig	A	N/A	N/A
2012-06-01	2011	McGraw et al.	A	N/A	N/A
2012-06-01	2011	Meiri et al.	A	N/A	N/A
2012-06-01	2011	Pfennig and Stewart	A	N/A	N/A
2012-06-01	2011	Reifová et al.	A	N/A	N/A
2012-06-01	2011	Thierry et al.	A	N/A	N/A
2012-06-01	2011	Tyler and Leighton	A	N/A	N/A
2013-12-01	2012	Davies et al.	A	N/A	N/A
2012-06-01	2012	Soto	A	N/A	N/A
2012-06-01	2012	Vallin et al.	A	N/A	N/A
2013-12-01	2013	Bargielowski et al.	A	N/A	N/A
2013-12-01	2013	Grava et al.	A	N/A	N/A
2013-12-01	2013	Lambert et al.	A	N/A	N/A
2013-12-01	2013	Park et al.	A	N/A	N/A
2013-12-01	2013	Yamaguchi and Iwasa	A	N/A	N/A
