# Supplementary material for: The case for character displacement in plants
Source: Ecol Evol. 2014 Feb 14;4(6):852–65. doi: 10.1002/ece3.978 (PMC3967910; doi:10.1002/ece3.978)
Supplement: Table S2 — List of additional plant character displacement studies published from 1956 through December 2013 that use an alternate term to describe character displacement in the title. These studies were included in Figure 1. [file ece30004-0852-sd2.xlsx]

## Sheet: Sheet1
	Publication		Phrase Used in title:					Character Displacement
Search Date	Year	Author(s)	niche partitioning	niche differentiation	reproductive isolation	reinforcement	Wallace effect	CD term used?	CD possible?	Ecological or Reproductive? (E or R)
2012-06-01	1967	Levin and Kerster			X			Y	Y	R
2012-06-01	2006	Kay			X			N	Y	R
2012-06-01	2006	Niet et al.				X		Y	Y	R
2012-06-01	2007	Martin et al.			X			N	Y	R
2012-06-01	2007	Scopece et al.			X			N	Y	R
2012-06-01	2007	Yang et al.			X			N	Y	R
2012-06-01	2011	Nosrati et al.			X			N	N	R
2012-06-01	2012	Hopkins and Rausher			X			N	Y	R
2012-06-01	2012	Jewell et al.			X			Y	N	R
2013-12-01	2013	Armbruster et al.			X			Y	Y	R
2013-12-01	2013	Briscoe Runquist and Moeller				X		Y	Y	R
